# Supplementary material for: Susceptibility of Pediococcus isolates to antimicrobial compounds in relation to hop-resistance and beer-spoilage
Source: BMC Microbiol. 2009 Sep 7;9:190. doi: 10.1186/1471-2180-9-190 (PMC2746227; doi:10.1186/1471-2180-9-190)
Supplement: Additional file 2 — Isolate and antibiotic MIC information. Information regarding the isolates used in the study, and the MICs obtained for each antibiotic by each isolate. [file 1471-2180-9-190-S2.xls]

## Sheet: Sheet1
Isolate ID Abbreviations: NR - non-ropy; R - ropy
Concentration of antimicrobial compounds are given in microgram per ml, with NR indicating that an MIC was Not Reached for that combination of antimicrobial compound and isolate
ID	Genus	Species	Origin	Ability to Grow in Beer	Ropy	ABC2	bsrA	bsrB	hitA	horA	horC	Hop-gradient agar + ethanol plate	Hop-gradient agar + ethanol cutoff	Ampicillin	Ceftriaxone	Ciprofloxacin	Clindamycin	Daptomycin	Erythromycin	Gatifloxacin	Gentamicin	Levofloxacin	Linezolid	Oxacillin + 2%NaCl	Penicillin	Rifampin	Syndercid	Tetracycline	Triomethoprim/Sulfamethoxazole	Vancomycin
BSO 77	Pediococcus	acidilactici	Brewery	no growth	Negative	Negative	Negative	Negative	Negative	Negative	Negative	1.5	Neg	2	32	NR	0.12	2	0.25	4	8	NR	2	1	0.5	0.5	1	8	NR	NR
BSO 54	Pediococcus	acidilactici	Brewery	no growth	Negative	Negative	Negative	Negative	Negative	Negative	Negative	2	Neg	2	32	NR	0.12	2	0.25	4	4	NR	2	0.25	0.5	0.5	1	16	NR	NR
Moslon B77b	Pediococcus	acidilactici	Brewery	no growth	Negative	Negative	Negative	Negative	Negative	Negative	Negative	2	Neg	4	NR	NR	0.5	1	0.25	4	2	NR	4	2	NR	4	2	NR	NR	NR
ATCC 8042	Pediococcus	acidilactici	Brewery	+	Negative	Negative	+	+	Negative	+	Negative	3	Pos	2	64	NR	0.12	2	0.25	8	8	NR	4	0.25	0.5	0.5	1	NR	NR	NR
ATCC 25740	Pediococcus	acidilactici	Plant	no growth	Negative	Negative	Negative	Negative	Negative	Negative	Negative	1.5	Neg	0.12	8	NR	0.12	0.5	0.25	1	2	4	0.5	0.25	0.25	0.5	0.12	8	0.5	4
Pac 1.0	Pediococcus	acidilactici	Unknown	no growth	Negative	Negative	Negative	Negative	Negative	Negative	Negative	1	Neg	1	64	NR	0.12	2	0.25	1	2	2	4	2	1	0.5	0.5	2	4	NR
Molson B71R	Pediococcus	claussenii	Brewery	+	+	Negative	+	+	Negative	+	Negative	4	Pos	0.25	8	2	0.12	0.5	0.25	1	2	2	1	0.25	0.06	1	0.5	4	0.5	NR
CCC B1056R	Pediococcus	claussenii	Brewery	+	+	Negative	+	+	Negative	+	Negative	5	Pos	0.25	8	0.5	0.12	0.25	0.5	1	2	2	0.5	0.25	0.12	0.5	0.25	4	0.5	NR
CCC B1098R	Pediococcus	claussenii	Brewery	+	+	Negative	+	+	Negative	Negative	Negative	5	Pos	0.25	8	2	0.12	0.5	0.25	1	2	2	2	0.25	0.12	0.5	0.12	4	1	NR
CCC B1099R	Pediococcus	claussenii	Brewery	+	+	Negative	+	+	Negative	Negative	Negative	5	Pos	0.12	8	2	0.12	0.25	0.25	1	2	2	2	0.25	0.25	0.5	0.12	2	2	16
CCC B1260R	Pediococcus	claussenii	Brewery	+	+	Negative	+	+	Negative	Negative	Negative	6	Pos	0.12	8	NR	0.12	0.5	0.25	1	2	0.5	1	0.25	0.06	0.5	0.25	8	0.5	NR
CCC B1208	Pediococcus	claussenii	Brewery	no growth	Negative	+	Negative	Negative	Negative	Negative	Negative	2	Neg	0.12	8	2	0.12	0.5	0.25	1	2	2	1	0.25	0.12	0.5	0.25	4	0.5	NR
Molson B71R	Pediococcus	claussenii	Brewery	+	Negative	Negative	+	+	Negative	+	Negative	5	Pos	0.25	8	2	0.12	0.5	0.25	1	2	2	0.5	0.25	0.06	1	0.25	2	0.5	NR
CCC B1056NR	Pediococcus	claussenii	Brewery	+	Negative	Negative	+	+	Negative	+	Negative	6	Pos	4	NR	NR	1	1	0.25	4	2	NR	4	4	NR	2	1	NR	NR	NR
CCC B1098NR	Pediococcus	claussenii	Brewery	+	Negative	Negative	+	+	Negative	+	Negative	5	Pos	0.12	8	0.5	0.12	0.25	0.25	0.25	2	2	0.5	0.25	0.12	0.5	0.12	2	NR	4
CCC B1099NR	Pediococcus	claussenii	Brewery	+	Negative	Negative	+	+	Negative	Negative	Negative	5	Pos	0.12	8	1	0.12	0.5	0.25	0.25	2	2	2	0.25	0.12	0.5	0.12	2	4	128
CCC B1100	Pediococcus	claussenii	Brewery	+	Negative	Negative	+	+	Negative	Negative	+	5	Pos	0.25	8	2	0.12	1	0.25	1	2	2	1	0.25	0.12	0.5	0.5	8	0.5	NR
CCC B1260NR	Pediococcus	claussenii	Brewery	+	Negative	Negative	+	+	Negative	Negative	Negative	6	Pos	0.12	8	2	0.12	0.25	0.25	1	2	2	0.5	0.25	0.12	0.5	0.25	2	0.5	4
ATCC 29358	Pediococcus	damnosus	Brewery	no growth	Negative	Negative	Negative	Negative	Negative	Negative	+	2.5	Neg	0.25	8	0.5	0.12	0.25	0.25	1	2	1	1	0.25	0.06	0.5	0.25	2	0.5	16
ATCC 49902	Pediococcus	inoptinatus	Brewery	no growth	Negative	Negative	Negative	Negative	Negative	Negative	Negative	1	Neg	4	8	NR	0.12	1	0.25	8	4	NR	2	4	2	2	2	16	NR	NR
Spain 2.6R	Pediococcus	parvulus	Cider	no growth	+	Negative	Negative	Negative	Negative	Negative	Negative	1	Neg	0.25	8	NR	0.12	0.5	0.25	1	2	4	1	0.25	0.25	2	0.5	16	4	NR
ATCC 43013	Pediococcus	parvulus	Wine	+	Negative	Negative	+	Negative	Negative	Negative	Negative	4	Pos	0.12	8	2	0.12	0.25	0.25	1	2	4	1	0.25	0.06	0.5	0.12	8	0.5	32
ETS.6	Pediococcus	parvulus	Wine	no growth	Negative	Negative	Negative	Negative	Negative	Negative	Negative	0.5	Neg	0.5	8	NR	0.12	0.25	0.25	2	2	8	2	0.25	2	1	0.12	8	NR	NR
ETS.8	Pediococcus	parvulus	Wine	no growth	Negative	Negative	Negative	Negative	Negative	Negative	Negative	0.5	Neg	0.25	8	NR	0.12	0.25	0.25	1	2	1	0.5	0.25	0.12	0.5	0.25	2	0.5	8
ETS.14	Pediococcus	parvulus	Wine	no growth	Negative	Negative	Negative	Negative	Negative	Negative	Negative	0.5	Neg	2	8	NR	0.12	0.5	0.25	4	2	NR	2	NR	4	4	1	16	NR	NR
ATCC 33316	Pediococcus	pentosaceus	Brewery	no growth	Negative	Negative	Negative	Negative	Negative	Negative	Negative	0.5	Neg	4	32	NR	0.12	1	0.25	8	2	NR	4	8	2	4	2	NR	NR	NR
ATCC 10791	Pediococcus	pentosaceus	Cucumber	no growth	Negative	+	Negative	Negative	+	Negative	Negative	2	Neg	1	8	2	0.12	0.25	0.25	NR	2	4	0.5	0.25	0.5	2	0.25	2	4	NR
ATCC 29723	Pediococcus	pentosaceus	Horse urine	no growth	Negative	Negative	Negative	Negative	Negative	Negative	Negative	1	Neg	4	64	NR	0.12	2	0.25	NR	4	NR	4	8	2	2	2	NR	NR	NR
ATCC 11309	Pediococcus	pentosaceus	Unknown	no growth	Negative	Negative	Negative	Negative	Negative	Negative	Negative	5	Pos	4	64	NR	0.12	2	0.25	8	4	NR	4	8	2	0.5	2	NR	NR	NR

## Sheet: Sheet2
ID					Ability to Grow in Beer								Hop-gradient agar + ethanol plate	Hop-gradient agar + ethanol cutoff	Ampicillin	Ceftriaxone	Ciprofloxacin	Clindamycin	Daptomycin	Erythromycin	Gatifloxacin	Gentamicin	Levofloxacin	Linezolid	Oxacillin + 2%NaCl	Penicillin	Rifampin	Syndercid	Tetracycline	Triomethoprim/Sulfamethoxazole
	Pediococcus	acidilactici		Brewery	no growth	Negative	Negative	Negative	Negative	Negative	Negative	Negative	1.5	Neg
	Pediococcus	acidilactici		Brewery	no growth	Negative	Negative	Negative	Negative	Negative	Negative	Negative	2	Neg
	Pediococcus	claussenii		Brewery	no growth	Negative	+	Negative	Negative	Negative	Negative	Negative	2	Neg
	Pediococcus	claussenii		Brewery	+	Negative	Negative	+	+	Negative	+	Negative	5	Pos
	Pediococcus	claussenii		Brewery	+	+	Negative	+	+	Negative	+	Negative	4	Pos
	Pediococcus	acidilactici		Brewery	no growth	Negative	Negative	Negative	Negative	Negative	Negative	Negative	2	Neg
	Pediococcus	damnosus		Brewery	no growth	Negative	Negative	Negative	Negative	Negative	Negative	+	2.5	Neg
	Pediococcus	acidilactici		Brewery	+	Negative	Negative	+	+	Negative	+	Negative	3	Pos
	Pediococcus	pentosaceus		Brewery	no growth	Negative	Negative	Negative	Negative	Negative	Negative	Negative	0.5	Neg
	Pediococcus	claussenii		Brewery	+	Negative	Negative	+	+	Negative	+	Negative	6	Pos
	Pediococcus	claussenii		Brewery	+	+	Negative	+	+	Negative	+	Negative	5	Pos
	Pediococcus	claussenii		Brewery	+	Negative	Negative	+	+	Negative	+	Negative	5	Pos
	Pediococcus	claussenii		Brewery	+	+	Negative	+	+	Negative	Negative	Negative	5	Pos
	Pediococcus	claussenii		Brewery	+	Negative	Negative	+	+	Negative	Negative	Negative	5	Pos	0.12
	Pediococcus	claussenii		Brewery	+	+	Negative	+	+	Negative	Negative	Negative	5	Pos
	Pediococcus	claussenii		Brewery	+	Negative	Negative	+	+	Negative	Negative	+	5	Pos
	Pediococcus	claussenii		Brewery	+	Negative	Negative	+	+	Negative	Negative	Negative	6	Pos
	Pediococcus	claussenii		Brewery	+	+	Negative	+	+	Negative	Negative	Negative	6	Pos
	Pediococcus	parvulus		Non-Brewery	no growth	+	Negative	Negative	Negative	Negative	Negative	Negative	1	Neg
	Pediococcus	acidilactici		Non-Brewery	no growth	Negative	Negative	Negative	Negative	Negative	Negative	Negative	1.5	Neg
	Pediococcus	parvulus		Non-Brewery	+	Negative	Negative	+	Negative	Negative	Negative	Negative	4	Pos
	Pediococcus	pentosaceus		Non-Brewery	no growth	Negative	+	Negative	Negative	+	Negative	Negative	2	Neg
	Pediococcus	pentosaceus		Non-Brewery	no growth	Negative	Negative	Negative	Negative	Negative	Negative	Negative	1	Neg
	Pediococcus	pentosaceus		Unknown	no growth	Negative	Negative	Negative	Negative	Negative	Negative	Negative	5	Pos
	Pediococcus	inoptinatus		Brewery	no growth	Negative	Negative	Negative	Negative	Negative	Negative	Negative	1	Neg
	Pediococcus	acidilactici		Unknown	no growth	Negative	Negative	Negative	Negative	Negative	Negative	Negative	1	Neg
	Pediococcus	parvulus		Non-Brewery	no growth	Negative	Negative	Negative	Negative	Negative	Negative	Negative	0.5	Neg
	Pediococcus	parvulus		Non-Brewery	no growth	Negative	Negative	Negative	Negative	Negative	Negative	Negative	0.5	Neg
	Pediococcus	parvulus		Non-Brewery	no growth	Negative	Negative	Negative	Negative	Negative	Negative	Negative

## Sheet: Sheet3
ID					Ability to Grow in Beer								Hop-gradient agar + ethanol plate	Hop-gradient agar + ethanol cutoff	Ampicillin	Ceftriaxone	Ciprofloxacin	Clindamycin	Daptomycin	Erythromycin	Gatifloxacin	Gentamicin	Levofloxacin	Linezolid	Oxacillin + 2%NaCl	Penicillin	Rifampin	Syndercid	Tetracycline	Triomethoprim/Sulfamethoxazole
	Pediococcus	acidilactici		Brewery	no growth	Negative	Negative	Negative	Negative	Negative	Negative	Negative	1.5	Neg
	Pediococcus	acidilactici		Brewery	no growth	Negative	Negative	Negative	Negative	Negative	Negative	Negative	2	Neg
	Pediococcus	claussenii		Brewery	no growth	Negative	+	Negative	Negative	Negative	Negative	Negative	2	Neg
	Pediococcus	claussenii		Brewery	+	Negative	Negative	+	+	Negative	+	Negative	5	Pos
	Pediococcus	claussenii		Brewery	+	+	Negative	+	+	Negative	+	Negative	4	Pos
	Pediococcus	acidilactici		Brewery	no growth	Negative	Negative	Negative	Negative	Negative	Negative	Negative	2	Neg
	Pediococcus	damnosus		Brewery	no growth	Negative	Negative	Negative	Negative	Negative	Negative	+	2.5	Neg
	Pediococcus	acidilactici		Brewery	+	Negative	Negative	+	+	Negative	+	Negative	3	Pos
	Pediococcus	pentosaceus		Brewery	no growth	Negative	Negative	Negative	Negative	Negative	Negative	Negative	0.5	Neg
	Pediococcus	claussenii		Brewery	+	Negative	Negative	+	+	Negative	+	Negative	6	Pos
	Pediococcus	claussenii		Brewery	+	+	Negative	+	+	Negative	+	Negative	5	Pos
	Pediococcus	claussenii		Brewery	+	Negative	Negative	+	+	Negative	+	Negative	5	Pos
	Pediococcus	claussenii		Brewery	+	+	Negative	+	+	Negative	Negative	Negative	5	Pos
	Pediococcus	claussenii		Brewery	+	Negative	Negative	+	+	Negative	Negative	Negative	5	Pos	0.12
	Pediococcus	claussenii		Brewery	+	+	Negative	+	+	Negative	Negative	Negative	5	Pos
	Pediococcus	claussenii		Brewery	+	Negative	Negative	+	+	Negative	Negative	+	5	Pos
	Pediococcus	claussenii		Brewery	+	Negative	Negative	+	+	Negative	Negative	Negative	6	Pos
	Pediococcus	claussenii		Brewery	+	+	Negative	+	+	Negative	Negative	Negative	6	Pos
	Pediococcus	parvulus		Non-Brewery	no growth	+	Negative	Negative	Negative	Negative	Negative	Negative	1	Neg
	Pediococcus	acidilactici		Non-Brewery	no growth	Negative	Negative	Negative	Negative	Negative	Negative	Negative	1.5	Neg
	Pediococcus	parvulus		Non-Brewery	+	Negative	Negative	+	Negative	Negative	Negative	Negative	4	Pos
	Pediococcus	pentosaceus		Non-Brewery	no growth	Negative	+	Negative	Negative	+	Negative	Negative	2	Neg
	Pediococcus	pentosaceus		Non-Brewery	no growth	Negative	Negative	Negative	Negative	Negative	Negative	Negative	1	Neg
	Pediococcus	pentosaceus		Unknown	no growth	Negative	Negative	Negative	Negative	Negative	Negative	Negative	5	Pos
	Pediococcus	inoptinatus		Brewery	no growth	Negative	Negative	Negative	Negative	Negative	Negative	Negative	1	Neg
	Pediococcus	acidilactici		Unknown	no growth	Negative	Negative	Negative	Negative	Negative	Negative	Negative	1	Neg
	Pediococcus	parvulus		Non-Brewery	no growth	Negative	Negative	Negative	Negative	Negative	Negative	Negative	0.5	Neg
	Pediococcus	parvulus		Non-Brewery	no growth	Negative	Negative	Negative	Negative	Negative	Negative	Negative	0.5	Neg
	Pediococcus	parvulus		Non-Brewery	no growth	Negative	Negative	Negative	Negative	Negative	Negative	Negative
